# Supplementary material for: Neutrophils Lose the Capacity to Suppress T Cell Proliferation Upon Migration Towards Inflamed Joints in Juvenile Idiopathic Arthritis
Source: Front Immunol. 2022 Jan 13;12:795260. doi: 10.3389/fimmu.2021.795260 (PMC8792960; doi:10.3389/fimmu.2021.795260)
Supplement: Supplementary file 3 [file Table_2.xlsx]

## Sheet: Blad1
Gene Symbol	Uniprot accession	Fold change	P-value
CLU	P10909	5.26233	0.0469304
APOD	P05090	4.2435	0.00800833
CNTN4	Q8IWV2	4.05501	0.0422406
COMMD5	Q9GZQ3	3.27265	0.046826
PRG4	Q92954	3.18579	0.0302715
CCDC102B	Q68D86	2.49176	0.040015
ATP5PB	P24539	2.36831	0.0294785
SH3GLB1	Q9Y371	2.25284	0.0414354
GATD3B	A0A0B4J2D5	2.15326	0.0454902
GNG5	P63218	1.98101	0.0191935
IMPDH2	P12268	1.71087	0.0384518
CSTA	P01040	1.70529	0.0342677
LYZ	P61626	1.68755	0.0354713
CSNK2A1	P68400	1.67251	0.0222416
HNRNPA0	Q13151	1.65672	0.00546795
S100A11	P31949	1.64445	0.0251014
CSTB	P04080	1.6116	0.00363132
H1-3	P16402	1.57604	0.0299966
RPS10	P46783	1.56478	0.0105532
PRSS3	P35030	1.56333	0.0359586
RAB14	P61106	1.5594	0.0162156
KHDRBS1	Q07666	1.55383	0.00720819
STEAP4	Q687X5	1.54236	0.0121772
DCTN1	Q14203	0.665213	0.0471848
ATP6V1A	P38606	0.664296	0.035075
PGM2	Q96G03	0.66229	0.00102893
SAR1A	Q9NR31	0.659936	0.033295
C4A	P0C0L4	0.659365	0.04477
CFL1	P23528	0.656406	0.0265742
CDC42	P60953	0.655203	0.0132544
VPS35	Q96QK1	0.653708	0.0071924
VAV1	P15498	0.643961	0.0442511
CYBB	P04839	0.639664	0.0399062
CTSD	P07339	0.635712	0.0147692
TPM4	P67936	0.631631	0.0276502
CAPNS1	P04632	0.626264	0.0480513
AHCY	P23526	0.626124	0.00828605
PDIA4	P13667	0.61819	0.0271447
PODNL1	Q6PEZ8	0.610559	0.0343508
ALDH3B1	P43353	0.609733	0.0338715
BRI3BP	Q8WY22	0.605759	0.0419423
FTL	P02792	0.604282	0.0254177
AP1B1	Q10567	0.602672	0.0285321
UNC13D	Q70J99	0.602544	0.0466861
DDX39B	Q13838	0.594418	0.0257486
APOE	P02649	0.586485	0.0477659
BLMH	Q13867	0.585458	0.0186653
RTN3	O95197	0.584801	0.018617
HNRNPDL	O14979	0.578184	0.0112303
IPO5	O00410	0.576104	0.0433273
BRD9	Q9H8M2	0.564726	0.0190835
DYNLL2	Q96FJ2	0.552138	0.0322167
COX4I1	P13073	0.546661	0.0187577
SERPIND1	P05546	0.543694	0.00177755
PSMB2	P49721	0.541568	0.0204923
WDR44	Q5JSH3	0.535585	0.0457583
YWHAH	Q04917	0.531445	0.0415788
GNB2	P62879	0.523444	0.0347314
ADH5	P11766	0.516956	0.00224613
THEMIS2	Q5TEJ8	0.497453	0.019809
ARSB	P15848	0.482125	0.0303613
PSMD1	Q99460	0.390494	0.0334701
EPX	P11678	0.389727	0.0141708
CAMLG	P49069	0.383887	0.0126087
CLC	Q05315	0.374553	0.037354
PREX1	Q8TCU6	0.32715	0.0485662
PHGDH	O43175	0.288413	0.0434896
ALOX15	P16050	0.258897	0.0134697
